# Supplementary material for: Direct regulation of the voltage sensor of HCN channels by membrane lipid compartmentalization
Source: Nat Commun. 2023 Oct 18;14:6595. doi: 10.1038/s41467-023-42363-7 (PMC10584925; doi:10.1038/s41467-023-42363-7)
Supplement: Supplementary file 4 — Source Data [file 41467_2023_42363_MOESM4_ESM.xlsx]

## Sheet: Fig. 1h
							Mean	SD
			L10-CFP and HCN1-YFP			FRET efficiency	0.01125	0.0164208
					cell1	0
					cell2	0.03
					cell3	0
					cell4	0.04
					cell5	0
					cell6	0.02
					cell7	0
					cell8	0
			L10-CFP and HCN4-YFP		cell1	0.1	0.0971429	0.0398808
					cell2	0.15
					cell3	0.04
					cell4	0.05
					cell5	0.1
					cell6	0.13
					cell7	0.11

## Sheet: Fig 1 c and d
					L10-CFP+HCN1-YFP			S15-CFP+HCN1-YFP			L10-CFP+HCN4-YFP			S15-CFP+HCN4-YFP
					CFP/YFP ratio	FRET Effic.		CFP/YFP ratio	FRET Effic.		CFP/YFP ratio	FRET Effic.		CFP/YFP ratio	FRET Effic.
					0.473479	0.0244644		0.470492	0.0597754		2.43346	0.104526		1.37037	0.067264
					2.4	0.014791		0.838775	0.0312296		3.38158	0.112224		3.97059	0.0778937
					0.332822	0.0174482		1.34426	0.0584576		1.17	0.0612903		2.98206	0.0989006
					2.59574	0.0453581		0.496104	0.074999		1.14573	0.0734479		0.100671	0.0461355
					1.81818	0.0178554		0.313528	0.061975		1.17188	0.0638105		1.30588	0.0755218
					0.749925	0.0327762		0.131234	0.0416825		0.879121	0.0441569		1.14286	0.0536098
					1.25	0.0151585		0.531915	0.0713553		0.618605	0.0687922		0.261682	0.0582756
								2.26923	0.0920109		3.33333	0.0941458		3.80228	0.0993131
								3.54839	0.081838
								1.46758	0.0786519
								1.72951	0.0650466

## Sheet: Fig. 2d
		mCherry fluorescence Intensity	Mean	SEM	SD
	with tRNA synthetase	38	93.8333	24.9502	55.7904
		135
		33
		64
		164
		129
	without synthetase	5	12.3333	6.83943	11.8462
		26
		6

## Sheet: Fig. 2h
				FRET efficiency	Mean	SEM	SD
	FRET AF488 and CTxB 594	HCN1	cell1	0	0.02	0.0083666	0.0187083
			cell2	0.03
			cell3	0.03
			cell4	0
			cell5	0.04
		HCN4	cell1	0.06	0.08	0.0114018	0.0254951
			cell2	0.05
			cell3	0.08
			cell4	0.1
			cell5	0.11

## Sheet: Fig. 3c
Condition	Cell #	Lifetime		Mean		SEM
hHCN4-S392Anap
Control	cell 1	3.343		3.3572		0.0141753
	cell 2	3.323
	cell 3	3.34
	Cell4	3.38
	cell5	3.4
1mM betaCD	cell 1	3.336		3.3394		0.017302
	cell 2	3.33
	cell 3	3.398
	cell 4	3.29
	cell 5	3.343
120 mM KCl	cell 1	3.285		3.21929		0.0205956
	cell 2	3.168
	cell 3	3.193
	cell 4	3.289
	cell 5	3.25
	cell6	3.16
	cell7	3.19
120 mM KCl and 1mM betaCD	cell 1	3.324		3.29233		0.017817
	cell 2	3.26
	cell 3	3.28
	cell 4	3.36
	cell 5	3.24
	cell 6	3.29
hHCN1-S272Anap
control	cell1	3.27		3.30667		0.0236173
	cell2	3.26
	cell3	3.33
	cell4	3.24
	cell5	3.38
	cell6	3.36
120 mM KCl	cell1	3.31		3.25		0.0187083
	cell2	3.23
	cell3	3.27
	cell4	3.2
	cell5	3.24

## Sheet: Fig. 4h
FRET donor: AF488		HCN1-L254TAG, T171TAA								HCN4 L374TAG, N291TAA
FRET acceptor: AF555		FRET Efficiency
		control	Mean	SEM		after beta CD	Mean	SEM			control	Mean	SEM		after beta CD	Mean	SEM
	cell1	0.26	0.24	0.0057735	cell1	0.22	0.22	0.0083666		cell1	0.43	0.373636	0.0110268	cell1	0.25	0.268571	0.0175158
	cell2	0.25			cell2	0.21				cell2	0.36			cell2	0.32
	cell3	0.27			cell3	0.22				cell3	0.39			cell3	0.34
	cell4	0.2			cell4	0.2				cell4	0.41			cell4	0.22
	cell5	0.22			cell5	0.25				cell5	0.32			cell5	0.23
	cell6	0.24			cell6	0.26				cell6	0.31			cell6	0.28
										cell7	0.44			cell7	0.24
										cell8	0.4
										cell9	0.37
										cell10	0.35
										cell11	0.33
		HCN1-I262TAG, T171TAA								HCN4 I382TAG, N291TAA
		FRET Efficiency									FRET Efficiency
		control	Mean	SEM		after beta CD	Mean	SEM			control	Mean	SEM		after beta CD	Mean	SEM
	cell1	0.23	0.208	0.01	cell1	0.23	0.206	0.0176383		cell1	0.27	0.254	0.0122474	cell1	0.21	0.183333	0.0177951
	cell2	0.2			cell2	0.19				cell2	0.24			cell2	0.19
	cell3	0.2			cell3	0.17				cell3	0.21			cell3	0.16
	cell4	0.22			cell4	0.21				cell4	0.31			cell4	0.16
	cell5	0.19			cell5	0.23				cell5	0.24			cell5	0.2
														cell6	0.18

## Sheet: Fig. 5g
FRET donor: AF488		HCN1-L254TAG, T171TAA							HCN4 L374TAG, N291TAA
FRET acceptor: Cu-DOTA		FRET Efficiency								FRET Efficiency
Resting condition		control	Mean	SEM	after beta CD		Mean	SEM		control	Mean	SEM	after beta CD		Mean	SEM
	cell1	0.48	0.472	0.0202759	cell1	0.42	0.425	0.00619139	cell1	0.42	0.42	0.00816497	cell1	0.53	0.502	0.024037
	cell2	0.44			cell2	0.42			cell2	0.4			cell2	0.45
	cell3	0.51			cell3	0.4			cell3	0.42			cell3	0.51
	cell4	0.48			cell4	0.44			cell4	0.44			cell4	0.49
	cell5	0.45			cell5	0.44							cell5	0.53
					cell6	0.43
		Corrected FRET Efficiency	0.444211				0.394737				0.389474				0.475789
		HCN1-I262TAG, T171TAA							HCN4 I382TAG, N291TAA
		FRET Efficiency								FRET Efficiency
		control	Mean	SEM	after beta CD		Mean	SEM		control	Mean	SEM	after beta CD		Mean	SEM
	cell1	0.4	0.408333	0.00408248	cell1	0.38	0.395	0.00957427	cell1	0.38	0.39	0.00408248	cell1	0.43	0.434	0.00258199
	cell2	0.39			cell2	0.38			cell2	0.39			cell2	0.42
	cell3	0.38			cell3	0.4			cell3	0.4			cell3	0.43
	cell4	0.42			cell4	0.42			cell4	0.37			cell4	0.44
	cell5	0.44							cell5	0.38			cell5	0.45
	cell6	0.42							cell6	0.42
		Corrected FRET Efficiency	0.377193				0.363158				0.357895				0.404211

## Sheet: Fig. 5h
120 mM KCl External		HCN1-L254TAG, T171TAA							HCN4 L374TAG, N291TAA
FRET donor: AF488		FRET Efficiency				FRET Efficiency				FRET Efficiency				FRET Efficiency
FRET acceptor: Cu-DOTA		control	Mean	SEM	after beta CD		Mean	SEM		control	Mean	SEM	after beta CD		Mean	SEM
	cell1	0.33	0.383333	0.0133333	cell1	0.42	0.368	0.0161761	cell1	0.41	0.3725	0.0311916	cell1	0.37	0.354	0.0296273
	cell2	0.37			cell2	0.34			cell2	0.33			cell2	0.3
	cell3	0.33			cell3	0.32			cell3	0.31			cell3	0.4
	cell4	0.44			cell4	0.37			cell4	0.44			cell4	0.39
	cell5	0.42			cell5	0.39							cell5	0.31
	cell6	0.41
		Corrected FRET Efficiency	0.350877			Corrected FRET Efficiency	0.334737			Corrected FRET Efficiency	0.339474			Corrected FRET Efficiency	0.32
		HCN1-I262TAG, T171TAA							HCN4 I382TAG, N291TAA
		FRET Efficiency								FRET Efficiency
		control	Mean	SEM	after beta CD		Mean	SEM		control	Mean	SEM	after beta CD	FRET Efficiency	Mean	SEM
	cell1	0.46	0.4975	0.0169967	cell1	0.51	0.49	0.0216025	cell1	0.55	0.486667	0.0216025	cell1	0.47	0.468	0.0126491
	cell2	0.52			cell2	0.49			cell2	0.45			cell2	0.43
	cell3	0.54			cell3	0.53			cell3	0.47			cell3	0.53
	cell4	0.47			cell4	0.43			cell4	0.45			cell4	0.45
									cell5	0.48			cell5	0.46
									cell6	0.52
		Corrected FRET Efficiency	0.471053			Corrected FRET Efficiency	0.463158				Corrected FRET Efficiency	0.459649		Corrected FRET Efficiency	0.44

## Sheet: Fig. S7b
HCN4 L374TAG, N291TAA Time domain FRET
FRET donor: AF488
FRET acceptor: Cu-DOTA			control						after beta CD
			Before		after Cu-DOTA	FRET Efficiency			Before		after Cu-DOTA
							Mean	SEM					Mean	SEM
			2.868	cell1	1.77	0.382845	0.396792	0.0152649	3.05	cell1	1.6	0.47541	0.464481	0.010929
				cell2	1.76	0.386332				cell2	1.7	0.442623
				cell3	1.79	0.375872				cell3	1.6	0.47541
				cell4	1.6	0.44212
